# Supplementary material for: The iron–sulphur cluster in human DNA2 is required for all biochemical activities of DNA2
Source: Commun Biol. 2020 Jun 23;3:322. doi: 10.1038/s42003-020-1048-4 (PMC7311471; doi:10.1038/s42003-020-1048-4)
Supplement: Supplementary file 3 — Supplementary Data 1 [file 42003_2020_1048_MOESM3_ESM.xlsx]

## Sheet: 1b
Fe incorporation assay - normalised counts
WT	C136S	C393S	C396S	C402S	C396S-C402S	C136S-C396S-C402S	PCNA
100	8	7	3	7	5	6	5
100	11	11	5	10	8	11	6
100	5	5	6	5	5	5	3

## Sheet: 1c
Fe incorporation assay - normalised counts
WT	D277A	D277A-C396S	K654R	C396S-K654R	PCNA
100	80.9	2.9	97.5	6.3	1.4
100	77.1	4.4	101.4	5.8	3
100	87.1	2.9	98.3	1.6	2.3

## Sheet: 2a
EMSA
protein conc (nM)	WT			C396S
5	15	21	23	0.5	0.5	0.5
10	30	37	51	0.5	0.5	0.5
20	98	88	100	2	6	3
50				23	36	26
100				55	63	68
200				91	82	100

## Sheet: 2b
EMSA
	20 nM			100 nM
WT	100	100	100
C136S	0.5	0.5	0.5	53	37	36
C393S	3	8	0	46	32	33
C396S	2	5	0	27	35	42
C402S	0	3	4	47	44	26
C396S-C402S	1	0	0	47	41	42
C136S-C396S-C402S	7	0	0	39	42	41

## Sheet: 2c
EMSA (relative distance from substrate)
WT	C136S	C396S
100	85.3	87.1
100	86	87
100	87	84.3

## Sheet: 2d
Limited proteolysis
Relative distance from DNA2 peak	WT	C136S	C396S
-0.32333	0	1	0
-0.32	-1	1	0.6667
-0.31666	0	1	1
-0.31333	-1	0	0
-0.31	-1	0	0
-0.30666	-1	0	0
-0.30333	-1	0	0
-0.3	-1	0	0
-0.29666	-1	0	-1.3333
-0.29333	-1	0	0
-0.29	-1	0	0
-0.28666	-2	0	0
-0.28333	-1	0	0
-0.28	-1	0	0
-0.27666	-1	0	0
-0.27333	-1	0	0
-0.27	-1	0	-1.3333
-0.26666	-2	0	0
-0.26333	-1	0	0
-0.26	-3.3333	0	0
-0.25666	-3.3333	0	-1.3333
-0.25333	-1	1	0
-0.25	-3.3333	0	0
-0.24666	-3.3333	0	0
-0.24333	-1	-1.3333	0
-0.24	-2.3333	0	0
-0.23666	-2.3333	0	0
-0.23333	-1	0	0
-0.23	-2	0	0
-0.22666	-3.3333	0	0
-0.22333	-1	0	0
-0.22	-2.3333	0	0
-0.21666	-2.3333	0	0
-0.21333	-1	0	0
-0.21	-1	1	0
-0.20666	-1	0	0
-0.20333	-1	0	0
-0.2	-1	0	-1.3333
-0.19666	-1	0	-1.3333
-0.19333	0	0	0
-0.19	-2.3333	0	0
-0.18666	-1	0	0
-0.18333	-1	0	0
-0.18	-1	0	0
-0.17666	-1	0	-1.3333
-0.17333	-1	0	1
-0.17	-1	0	1
-0.16666	-2	0	0
-0.16333	-2	0	0
-0.16	-2	0	0
-0.15666	0	0	0
-0.15333	-1	0	0
-0.15	-2	0	1
-0.14666	-1	0	0
-0.14333	-2.3333	0	0
-0.14	-1	0	0
-0.13666	-1	0	0
-0.13333	-2	0	0
-0.13	-2.3333	0	0
-0.12666	-1	0	0
-0.12333	-1	0	0
-0.12	-1	0	0
-0.11666	-1	0	0
-0.11333	-1	0	0
-0.11	-1	0	0
-0.10666	-1	0	0
-0.10333	0	1	0
-0.1	-1	1	0
-0.09666	-1	1	0
-0.09333	-1	2	1
-0.09	0	2	2
-0.08666	2	1	2
-0.08333	8.6667	1	0
-0.08	0	0	1
-0.07666	0	1	1
-0.07333	0	2	1
-0.07	0	2	2
-0.06666	0	2	2
-0.06333	0	2	2
-0.06	0	3	2
-0.05666	0	5.3333	2
-0.05333	4	9.3333	2
-0.05	5.3333	8.6667	2
-0.04666	6	4.6667	2
-0.04333	8.3333	4.6667	3
-0.04	4	4.6667	3
-0.03666	1	4.6667	3
-0.03333	1	4.6667	3
-0.03	2	4	3
-0.02666	0	3	2
-0.02333	2	3.6667	3
-0.02	2	4.6667	3
-0.01666	2	5.3333	3
-0.01333	4	7.6667	4.6667
-0.01	6	11.3333	7
-0.00666	11.3333	17	12.6667
-0.00333	16.3333	24.3333	20
0	22.6667	31	26.6667
0.00334	24.6667	36.3333	28
0.00667	21	33	20.6667
0.01	14	24	11.3333
0.01334	8.3333	14	7
0.01667	4.6667	8.3333	5.3333
0.02	2	5.3333	4.6667
0.02334	0	3	3
0.02667	0	3	2
0.03	2	3	2
0.03334	2	3	0.6667
0.03667	2	2	3
0.04	2	2	2
0.04334	2	2	2
0.04667	1	2	1
0.05	1	3	2
0.05334	3	2	3
0.05667	2	2	3
0.06	2	3	3
0.06334	1	3	3
0.06667	2	3	3
0.07	2	3	3
0.07334	3	3.6667	3
0.07667	3	4.6667	3.6667
0.08	3	5.3333	4.6667
0.08334	3.6667	7	7
0.08667	4.6667	7.6667	9
0.09	4.6667	6	7.6667
0.09334	3	4.6667	5.3333
0.09667	3	4.6667	4
0.1	2	3	4
0.10334	2	4	3
0.10667	2	4	3
0.11	4	3.6667	3.6667
0.11334	4.6667	4.6667	4.6667
0.11667	7	4.6667	4.6667
0.12	10.6667	6	5.3333
0.12334	13.3333	4.6667	6
0.12667	14.6667	6	5.3333
0.13	14.6667	4.6667	4.6667
0.13334	15.3333	3.6667	4.6667
0.13667	14.6667	5.3333	5.3333
0.14	10.6667	4.6667	5.3333
0.14334	7	4.6667	5.3333
0.14667	4.6667	6	6
0.15	3.6667	7	7
0.15334	3	8.3333	7.6667
0.15667	4	8.3333	8.3333
0.16	3.6667	7.6667	7.6667
0.16334	3.6667	7	7.6667
0.16667	4	6	7
0.17	2	4.6667	4.6667
0.17334	2	3	3
0.17667	0	3	3
0.18	1	3	3
0.18334	0	3	3
0.18667	1	2	3
0.19	2	3	3
0.19334	2	3	3
0.19667	0.6667	4	4
0.2	2	3	3.6667
0.20334	2	3	4.6667
0.20667	2	3	3
0.21	2	3	3
0.21334	2	3.6667	3
0.21667	3	3.6667	4
0.22	3	4.6667	5.3333
0.22334	3	5.3333	4.6667
0.22667	2	4.6667	4.6667
0.23	2	5.3333	4.6667
0.23334	7.6667	7	4.6667
0.23667	8.6667	7.6667	4.6667
0.24	3	8.3333	4.6667
0.24334	2	7	5.3333
0.24667	2	6	5.3333
0.25	1	7	5.3333
0.25334	1	6	5.3333
0.25667	2	6	5.3333
0.26	2	6	5.3333
0.26334	1	4.6667	4.6667
0.26667	2	3	4.6667
0.27	1	4	3.6667
0.27334	1	3	3
0.27667	2	4.6667	4.6667
0.28	3	7	7
0.28334	4.6667	11.3333	12.6667
0.28667	4.6667	14	18.3333
0.29	5.3333	12.6667	22.6667
0.29334	4	10.6667	21
0.29667	3	7.6667	15.3333
0.3	3	5.3333	9
0.30334	3	7	6
0.30667	3	10	6
0.31	3	7	7
0.31334	4	4.6667	7.6667
0.31667	4.6667	4.6667	7.6667
0.32	4	4.6667	7
0.32334	4	4.6667	6
0.32667	2	4.6667	5.3333
0.33	2	7	5.3333
0.33334	2	7	4.6667
0.33667	2	5.3333	5.3333
0.34	2	4.6667	5.3333
0.34334	2	5.3333	5.3333
0.34667	1	7	6
0.35	2	8.3333	7.6667
0.35334	3	10.6667	11.3333
0.35667	4	12.6667	16
0.36	5.3333	14	19
0.36334	4	12.6667	19.3333
0.36667	4	10.6667	16.3333
0.37	2	7.6667	12.6667
0.37334	3	6	9
0.37667	2	4.6667	7
0.38	2	4.6667	5.3333
0.38334	2	4.6667	5.3333
0.38667	2	3	4.6667
0.39	2	3	3
0.39334	2	3	4.6667
0.39667	4	3	3.6667
0.4	1	3	3
0.40334	1	3.6667	4.6667
0.40667	2	4.6667	4
0.41	3	5.3333	4.6667
0.41334	3	7	5.3333
0.41667	4.6667	9	7.6667
0.42	6	12	10.6667
0.42334	7.6667	13.3333	13.3333
0.42667	7	12.6667	14.6667
0.43	5.3333	10.6667	12
0.43334	4	7.6667	9
0.43667	4	5.3333	6.3333
0.44	2	4.6667	4.6667
0.44334	1	3	4.6667
0.44667	1	3	3
0.45	1	3	3
0.45334	2	3	4
0.45667	2	3.6667	4.6667
0.46	2	4.6667	4.6667
0.46334	1	3	4.6667
0.46667	2	4	5.3333
0.47	2	3	5.3333
0.47334	2	3	5.3333
0.47667	2	3	5.3333
0.48	2	3	4.6667
0.48334	2	3	4.6667
0.48667	4.6667	3	4.6667
0.49	6	3	5.3333
0.49334	3	4.6667	7
0.49667	3	4.6667	7
0.5	3	4.6667	7.6667
0.50334	3	6	7
0.50667	4.6667	7	7
0.51	4.6667	7	6
0.51334	4.6667	8.3333	4.6667
0.51667	5.3333	7	4.6667
0.52	4.6667	7	5.3333
0.52334	4.6667	7	5.3333
0.52667	4.6667	6	5.3333
0.53	4.6667	6	6
0.53334	4.6667	5.3333	7
0.53667	4.6667	4.6667	6
0.54	4.6667	4.6667	5.3333
0.54334	4.6667	4.6667	5.3333
0.54667	4.6667	4.6667	5.3333
0.55	3.6667	4.6667	5.3333
0.55334	4	4.6667	5.3333
0.55667	3	4.6667	5.3333
0.56	3	4.6667	5.3333
0.56334	3	3	4.6667
0.56667	3	3	4.6667
0.57	2	3	3.6667
0.57334	2	2	3
0.57667	2	3	3
0.58	2	3	3
0.58334	3	3	4
0.58667	3	4.6667	4.6667
0.59	3	5.3333	4.6667
0.59334	4.6667	6	5.3333
0.59667	4.6667	6	6
0.6	3.6667	6	7
0.60334	3	6	7
0.60667	3	6	7
0.61	3	5.3333	6
0.61334	3	4.6667	12.6667
0.61667	3	4.6667	40
0.62	3	3	21
0.62334	3	4	4.6667
0.62667	3	4.6667	4.6667
0.63	3	5.3333	4.6667
0.63334	3	7	4.6667
0.63667	3	7	5.3333
0.64	3.6667	7.6667	7
0.64334	3	8.3333	7
0.64667	3.6667	8.3333	7.6667
0.65	4.6667	9	8.3333
0.65334	4.6667	8.3333	9
0.65667	4.6667	8.3333	10.6667
0.66	3.6667	7.6667	11.3333
0.66334	3	7	12
0.66667	3	7	14.3333
0.67	3	7	17.3333
0.67334	3	7.6667	19
0.67667	3	7.6667	16.6667
0.68	3	7	12
0.68334	3	7	9
0.68667	3	7	8.3333
0.69	3	8.3333	7.6667
0.69334	3	9	8.3333
0.69667	3	10.6667	9
0.7	3	11.3333	11.3333
0.70334	4.6667	10.6667	12
0.70667	4.6667	10	11.3333
0.71	4.6667	9	12
0.71334	4.6667	9	12
0.71667	4.6667	10.6667	11.3333
0.72	4.6667	10	10.6667
0.72334	3.6667	10	11.3333
0.72667	3	9.6667	10.6667
0.73	3	9	10.6667
0.73334	3	9	10.6667
0.73667	3.6667	9	10.6667
0.74	3	8.3333	10.6667
0.74334	3.6667	8.3333	9.6667
0.74667	3	7	9
0.75	3	6	8.3333
0.75334	3	6	7
0.75667	3	4.6667	7
0.76	3	4.6667	6
0.76334	2	4.6667	5.3333
0.76667	3	4.6667	5.3333
0.77	3	4.6667	4.6667
0.77334	3	4	4.6667
0.77667	3	3	4.6667
0.78	2	3	3.6667
0.78334	3	3	3.6667
0.78667	2	3	3.6667
0.79	2	3	3
0.79334	1	2	3
0.79667	1	2	3
0.8	1	2	3
0.80334	1	2	2
0.80667	1	2	3
0.81	1	2	3
0.81334	1	2	3
0.81667	0	3	3
0.82	1	3	3
0.82334	1	2	3
0.82667	1	2	3
0.83	0	2	3
0.83334	1	2	2
0.83667	0	2	3
0.84	0	2	3
0.84334	-1.3333	2	3
0.84667	0	2	3
0.85	0	2	3
0.85334	1	2	4
0.85667	0	2	3
0.86	2	2	3
0.86334	3	2	3
0.86667	3	2	3
0.87	8.6667	2	2
0.87334	13.6667	3	2
0.87667	32.6667	3	2
0.88	6.3333	3	3
0.88334	2	3	3
0.88667	2	3	3
0.89	2	3	3
0.89334	2	2	3
0.89667	2	2	4
0.9	1	2	4
0.90334	1	2	5.3333
0.90667	2	2	9.3333
0.91	0	2	4
0.91334	0	2	3
0.91667	0	2	2
0.92	0	2	2
0.92334	0	2	2
0.92667	0	2	2
0.93	-1	2	2
0.93334	0	2	2
0.93667	0	2	2
0.94	0	2	2
0.94334	0	2	3
0.94667	0	3	4
0.95	0	3	3
0.95334	0	3	4
0.95667	0	3	4.6667
0.96	0	3	4.6667
0.96334	0	3	4
0.96667	1	3	4
0.97	0	3	3
0.97334	0	3	4
0.97667	0	3	4
0.98	0	3	4.6667
0.98334	0	3	5.3333
0.98667	0	3	6
0.99	-1	3	6
0.99334	0	3	6
0.99667	0	3	6
1	0	2	5.3333
1.00334	0	2	5.3333
1.00667	1	2	4.6667
1.01	0	2	3
1.01334	0	2	4
1.01667	2	2	3
1.02	1	2	3
1.02334	0	3	2
1.02667	0	2	2
1.03	0	2	2
1.03334	0	2	2
1.03667	0	3	2
1.04	0	3	2
1.04334	0	3	2
1.04667	0	3	3
1.05	0	3	3
1.05334	0	3	3
1.05667	0	4	3
1.06	0	3	3
1.06334	0	3	3
1.06667	0	3	2
1.07	0	3	3
1.07334	0	3	2
1.07667	0	3	3
1.08	2	3	3
1.08334	1	3	4.6667
1.08667	1	2	3
1.09	0	2	3
1.09334	0	2	2
1.09667	0	2	2
1.1	0	2	1
1.10334	0	2	2
1.10667	0	2	2
1.11	0	2	2
1.11334	0	2	2
1.11667	0	2	2
1.12	0	2	2
1.12334	0	2	2
1.12667	0	2	2
1.13	0	2	2
1.13334	0	2	2
1.13667	0	2	3
1.14	0	2	2
1.14334	0	3	3
1.14667	0	3	3
1.15	0	2	3
1.15334	0	2	2
1.15667	0	2	2
1.16	0	2	2
1.16334	0	2	2
1.16667	0	2	1
1.17	0	2	3
1.17334	0	2	4.6667
1.17667	0	2	14.3333
1.18	1	2	26.6667
1.18334	0	2	12.3333
1.18667	0	2	2
1.19	0	2	2
1.19334	0	2	2
1.19667	0	3	3
1.2	-1.3333	3	3
1.20334	1	3	4
1.20667	0	4	4.6667
1.21	1	4.6667	6
1.21334	2	4.6667	6
1.21667	1	4.6667	4.6667
1.22	1	3	4.6667
1.22334	2	3	4.6667
1.22667	1	3	3.6667
1.23	1	3	4
1.23334	0	3	3
1.23667	0	3	3
1.24	0	3	3
1.24334	-1.3333	3	3
1.24667	0	3	4
1.25	0	3	4
1.25334	-1.3333	4	4.6667
1.25667	1	4	4.6667
1.26	2	4.6667	4.6667
1.26334	2	4.6667	5.3333
1.26667	3	5.3333	6
1.27	3	5.3333	5.3333
1.27334	3	6	7
1.27667	4.6667	6	7
1.28	5.3333	6	7
1.28334	6	6	7
1.28667	7	6	6
1.29	7	5.3333	5.3333
1.29334	7.6667	4.6667	5.3333
1.29667	7	4.6667	5.3333
1.3	5.3333	4.6667	6
1.30334	6	4.6667	4.6667
1.30667	4	4.6667	4.6667
1.31	3	4	4.6667
1.31334	3	3	4.6667
1.31667	3	3	3.6667
1.32	3	3	3.6667
1.32334	3	3	4.6667
1.32667	2	3	3
1.33	2	3	3
1.33334	2	3	3
1.33667	2	3	3
1.34	2	4	5.3333
1.34334	1	3	4
1.34667	0	3	2
1.35	0	4	2
1.35334	0	4	2
1.35667	-1	3	2
1.36	0	3	2
1.36334	-1	3	2
1.36667	-1	3	2
1.37	-1	3	3
1.37334	-1	3	2
1.37667	-1	3	2
1.38	0	3	2
1.38334	0	3	2
1.38667	0	2	1
1.39	0	2	2
1.39334	0	2	-0.3333
1.39667	0	2	0
1.4	0	2	0
1.40334	0	2	0
1.40667	0	2	1
1.41	0	2	0
1.41334	-1	2	2
1.41667	-1	1	5
1.42	0	1	5.3333
1.42334	-1	2	4.6667
1.42667	0	1	1
1.43	-1	1	1
1.43334	-2	2	0
1.43667	-2.3333	1	0
1.44	-1	0	0
1.44334	-1	1	0
1.44667	-2	1	1
1.45	-1	1	0
1.45334	-1	0	1
1.45667	-2	1	2
1.46	-1	1	1
1.46334	-1	1	2
1.46667	-1	1	2
1.47	-1	0	1
1.47334	-2	0	0
1.47667	0	2	1
1.48	-2	6.3333	2
1.48334	-1	5	1
1.48667	-2	1	1
1.49	-1	1	1
1.49334	-1	1	1
1.49667	-1	1	1
1.5	-1	2	1
1.50334	-3	2	1
1.50667	-2	2	1
1.51	-2	2	1
1.51334	-1	2	14.6667
1.51667	-1	2	22.6667
1.52	-1	2	4
1.52334	-2	2	2
1.52667	-1	2	5
1.53	-1	2	2
1.53334	-2	1	1
1.53667	-1	1	0
1.54	-1	1	0
1.54334	-1	0	-0.3333
1.54667	-2	0	0
1.55	-1	0	0
1.55334	-1	0	0
1.55667	-2	0	1
1.56	-1	0	1
1.56334	-2	0	1
1.56667	-1	1	1
1.57	-1	1	2
1.57334	-1	2	2
1.57667	-1	1	1
1.58	0	1	2
1.58334		2	2
1.58667		2	2

## Sheet: 3c
EMSA
nt overhang	WT			C396S
10	2.7	0	0	0	0	0
15	25.2	51.8	35.2	0	2.1	6.8
20	100	100	100	13.9	12.1	29.1
25	100	100	100	26.3	21.2	29.1
30	100	100	100	61.1	51.3	49.5
35	100	100	100	100	71.2	74.3
40	100	100	100	100	100	100

## Sheet: 4c
ATPase assay - relative Pi signal intensity
wt			C136S			C393S			C396S			C402S			C396S-C402S			C136S-C396S-C402S			D277A			D277A-C396S			K654R			C396S-K654R
0.322302	0.268856	0.200048	0.046466	0.030908	0	0.0262479	0.0330786	0.0256907	0.0523757	0.044665	0.0211962	0.016545	0	0.0156271	0	0.00710267	0	0.0431868	0.0202157	0.029968	0.497156	0.5398	0.557332	0.0258117	0.0212777	0.00359607	0.014158	0.00061172	0	0.00089392	0.00062464	0.00532138

## Sheet: 4d
Helicase assay - % DNA unwinding
protein conc (nM)	D277A			D277A-C396S
3	3.39457	2.42131	3.92979	0	0	0
6	10.7146	5.68831	7.487	0.5	0	0
15	18.6655	8.18846	22.3812	0.5	0	0
30	38.8645	16.0753	28.775	0	0	0

## Sheet: 5a
EMSA
H202 (mM)	DNA binding (%)
0	100	100	100
0 (+ DTT)	100	100	100
0.02	100	100	100
0.04	100	100	100
0.08	47.5	98	71.2
0.16	46.7	72.8	54.4
0.31	15.9	35.1	30.2
0.62	5.7	19.7	17.6
1.25	9.3	10.5	7.5
2.5	0	11.3	0
2.5 (+ DTT)	100	100	100

[truncated: 13 more sheets: 5b, 5c, 5d, 5e, 5f, supp 2a, supp 3c, supp 3d, supp 4a, supp 4e, supp 5b, supp 5c, supp 5d]
